# Supplementary material for: First Insights into the Diverse Human Archaeome: Specific Detection of Archaea in the Gastrointestinal Tract, Lung, and Nose and on Skin
Source: mBio. 2017 Nov 14;8(6):e00824-17. doi: 10.1128/mBio.00824-17 (PMC5686531; doi:10.1128/mBio.00824-17)
Supplement: TABLE S1 [file mbo005173581st1.xlsx]

## Sheet: Sheet1
16S rRNA gene
Diversity (cloning, NGS)	Samples	Organisms	Primers name	Primers 5’-3’	Target gene	Coverage (1 mismatch)*			Coverage (0 mistmach) *			Reference
						Archaea	Bacteria	Eukaryota	Archaea	Bacteria	Eukaryota
Cloning	stool	All Archaea	Tarchaea2-dir	AGCCGCCGCGGTAAYAC	16S rRNA	0.878	0	0	0.593	0	0	(1)
Cloning	stool	All Archaea	Tarchaea-rev2	CYGGCGTTGAVTCCAATT	16S rRNA
Cloning	stool	All Archaea	w002	GNTACCTTGTTACGACTT	16S rRNA	0	0	0	0	0	0	(2)
Cloning	stool	All Archaea	w017	ATTCYGGTTGATCCYGSCRG	16S rRNA
Cloning	colonic mucosal tissue biopsies	All Archaea	Arch-571F	GCYTAAAGSRICCGTAGC	16S rRNA	0.406	0	0	0.003	0	0	(3)
Cloning	colonic mucosal tissue biopsies	All Archaea	Univ-1406R	ACGGGCGGTGWGTRCAA	16S rRNA
Cloning	stool	All Archaea	571aF	GCYTAAAGSRICCGTAGC	16S rRNA	0.482	0	0	0.002	0	0	(4) (4](Hansen et al., 2011) (4](Hansen et al., 2011) (4](Hansen et al., 2011) (4]
Cloning	stool	All Archaea	958aR	YCCGGCGTTGAMTCCAATT	16S rRNA
Cloning	colonic biopsies	All Archaea	A333F	TCCAGGCCCTACGGG	16S rRNA	0.495	0	0	0.19	0	0	(5)
Cloning	colonic biopsies	All Archaea	A976R	YCCGGCGTTGAMTCCAATT	16S rRNA
Cloning	colonic biopsies	Halobacteriaceae	Halo 1F	CGCGAAACCTTTACACTGCACG	16S rRNA	10.8% (93.5%Halobacteriaceae)	0	0	9.30% (80.8% Halobacteriaceae)	0	0	(5)
Cloning	colonic biopsies	Halobacteriaceae	Halo 1R	CCAATTAAACCGCAGGCTCCTC	16S rRNA
Cloning	stool	non-Methanobacteriales Archaea	Arch f2	TTCCGGTTGATCCYGCCGGA	16S rRNA	0.733	0	0	0.59	0	0	(6,7)
Cloning	stool	non-Methanobacteriales Archaea	Arch r934	GTGCTCCCCCGCCAATTC	16S rRNA
DGGE cloning	stool	All Archaea	Arch20f	TTCCGGTTGATCCYGCCGGA	16S rRNA	0.637	0	0	0.371	0	0	(8)
DGGE cloning	stool	All Archaea	Arch958r	YCCGGCGTTGAMTCCAATT	16S rRNA
DGGE cloning	stool	All Archaea	Arch340f	CCCTACGGGGYGCASCAG	16S rRNA	0.876	0.001	0	0.645	0	0	(8]
DGGE cloning	stool	All Archaea	Arch519r	TTACCGCGGCKGCTG	16S rRNA
Pyrosequencing	stool	All Archaea	958aF-deg	AATTGGAKTCAACGCCKGR	16S rRNA	0.783	0	0	0.267	0	0	(9)
Pyrosequencing	stool	All Archaea	1378aR	TGTGTGCAAGGAGCAGGGAC	16S rRNA
Illumina sequencing, Pyrosequencing	stool, armpit samples, vaginal sample	Universal	515F	GTGCCAGCMGCCGCGGTAA	16S rRNA	0.945	0.949	0.004	0.526	0.865	0	(10–13)
Illumina sequencing, Pyrosequencing	stool, armpit samples, vaginal sample	Universal	806R	GGACTACHVGGGTWTCTAAT	16S rRNA
Pyrosequencing	stool	Universal	357F	CCTACGGGAGGCAGCAG	16S rRNA	0	0.944	0.001	0	0.838	0	(14)
Pyrosequencing	stool	Universal	926R	CCGTCAATTCMTTTRAGT	16S rRNA
Cloning	endodontic sample, subgingival plaque	All Archaea	SDArch0333aS15	TCCAGGCCCTACGGG	16S rRNA	0.495	0	0	0.19	0	0	(15–19)
Cloning	endodontic sample, subgingival plaque	All Archaea	SDArch0958aA19	YCCGGCGTTGAMTCCAATT	16S rRNA
Cloning	subgingival plaque	All Archaea	SDArch0333aS15	TCCAGGCCCTACGGG	16S rRNA	0.502	0	0	0.248	0	0	(15)
Cloning	subgingival plaque	All Archaea	SDArch1378-aA20	TGTGTGCAAGGAGCAGGGAC	16S rRNA
Cloning	subgingival plaque	All Archaea	Arch 516F	TGYCAGCCGCCGCGGTAAHACCVGC	16S rRNA	0.806	0	0	0.548	0	0	(19)
Cloning	subgingival plaque	All Archaea	SDArch1378-aA20	TGTGTGCAAGGAGCAGGGAC	16S rRNA
Cloning	subgingival plaques	All archaea	300fEyAr	AGCRRGAGCCCGGAGATGG	16S rRNA	0.388	0	0	0.173	0	0	(20–23)
Cloning	subgingival plaques	All archaea	954rEyAr	CGGCGTTGARTCCAATTAAAC	16S rRNA
Cloning	subgingival plaques	All Archaea	AS1_Fw	CAGCAGTCGCGAAAACTTC	16S rRNA	5.0% (36.9%Thermoplasmatales)	0	0	1.8% (13.5% Thermoplasmatales)	0	0	(24)
Cloning	subgingival plaques	All Archaea	AS2_Rv	AACAACTTCTCTCCGGCAC	16S rRNA
Cloning	subgingival plaques	Thermoplasmatales	Thermo519F	CAGCCGCCGCGGTAATACC	16S rRNA	89.3% (94.4%Thermoplasmatales)	0	0	44.0% (76.8% Thermoplasmatales)	0	0	(24)
Cloning	subgingival plaques	All Archaea	Arch r934	GTGCTCCCCCGCCAATTC	16S rRNA
Cloning	subgingival plaques	All Archaea	A109F	ACKGCTCAGTAACACGT	16S rRNA	0.719	0	0	0.378	0	0	(25)
Cloning	subgingival plaques	All Archaea	A934R	GTGCTCCCCCGCCAATTCCT	16S rRNA
Cloning	skin samples	All Archaea	344AF	ACGGGGYGCAGCAGGCGCGA	16S rRNA	0.681	0	0	0.454	0	0	(26)
Cloning	skin samples	All Archaea	915aR	GTGCTCCCCCGCCAATTCCT	16S rRNA
Cloning	skin samples	All Archaea	340AF	CCCTAYGGGGYGCASCAG	16S rRNA	0.838	0	0	0.725	0	0	(26)
Cloning	skin samples	All Archaea	915aR	GTGCTCCCCCGCCAATTCCT	16S rRNA
Cloning	skin samples	All Archaea	8AF	TCYGGTTGATCCTGCC	16S rRNA	0.787	0	0.681	0.659	0	0.041	(26)
Cloning	skin samples	Universal	UA1406R	ACGGGCGGTGWGTRCAA	16S rRNA
qPCR
SYBR	stool	All Archaea	Arch344f	ACGGGGYGCAGCAGGCGCGA	16S rRNA	0.688	0	0	0.433	0	0	(27)
	stool	All Archaea	Arch806r	GGACTACCCGGGTATCTAAT	16S rRNA
	stool	Methanobrevibacter	Mbb-F1	CTCCGCAATGTGAGAAATCG	16S rRNA	4.6% (34%Methanobrevibacter)	0	0	1.3% (9.5% Methanobrevibacter)	0	0	(28)
	stool	Methanobrevibacter	Arch-R1386	GCGGTGTGTGCAAGGAGC	16S rRNA
	stool	Methanobacteriales	915F	AGGAATTGGCGGGGGAGCAC	16S rRNA	47.5% (97.6%Methanobacteriales)	0	0	22.7% (89.3% Methanobacteriales)	0	0	(29)
	stool	Methanobacteriales	1100AR	TGGGTCTCGCTCGTTG	16S rRNA
	stool	Methanomassiliicoccales	AS1	CAGCAGTCGCGAAAACTTC	16S rRNA	5.0% (94.4%Methanomassiliicoccus)	0	0	1.8% (94.4% Methanomassiliicoccus)	0	0	(29)
	stool	Methanomassiliicoccales	AS2	AACAACTTCTCTCCGGCAC	16S rRNA
	stool	methylotrophic Methanogens	519F	CAGCCGCCGCGGTAATACC	16S rRNA	7.90% (55.5%Thermoplasmatales)	0	0	2.8% (21.0% Thermoplasmatales)	0	0	(29)
	stool	methylotrophic Methanogens	AS2	AACAACTTCTCTCCGGCAC	16S rRNA
	stool	Methanogenes	850f	GAGCACCACAACGCGU	16S rRNA	18.3% (95.8%Methanobacteriales)	0	0	12.4% (82.9% Methanobacteriales)	0	0	(30)
	stool	Methanogenes	1260r	CTACGCATTCCAGCTTC	16S rRNA
	stool	Crenarchaeota	Cren771F	ACGGTGAGGGATGAAAGCT	16S rRNA	25.1% (7.1% Crenarchaeota; 85.8% Thaumarchaeota)	0	0	4.8% (0.0% Crenarchaeota; 22.6% Thaumarchaeota)	0	0	(2)
	stool	Crenarchaeota	Cren957R	CGGCGTTGACTCCAATTG	16S rRNA
	stool	M. smithii	F	AGGTACTCCCAGGGTAGAGG	16S rRNA	5.9% (70.2%Methanobrevibacter)	0	0	0.6% (6.6%Methanobrevibacter)	0	0	(31)
	stool	M. smithii	R	TCCCTCACCGTCAGAATCG	16S rRNA
	stool	Methanobrevibacter	MET-105f	TGGGAAACTGGGGATAATACTG	16S rRNA	3.9% (48.5%Methanobrevibacter)	0	0	0.7% (8.6%Methanobrevibacter)	0	0	(32)
	stool	Methanobrevibacter	MET-386r	AATGAAAAGCCATCCCGTTAAG	16S rRNA
	stool	M. smithii	FP	CCGGGTATCTAATCCGGTTC	16S rRNA	No matches found			No matches found			(33)
	stool	M. smithii	RP	CTCCCAGGGTAGAGGTGAAA	16S rRNA
	endodontic samples	All Archaea	A109F	ACKGCTCAGTAACACGT	16S rRNA	0.719	0	0	0.378	0	0	(34)
	endodontic samples	All Archaea	A934R	GTGCTCCCCCGCCAATTCCT	16S rRNA
	subgingival samples	All Archaea	931f	AGGAATTGGCGGGGGAGCA	16S rRNA	0.704	0	0	0.432	0	0	(22)
	subgingival samples	All Archaea	M1100r	BGGGTCTCGCTCGTTRCC	16S rRNA
	subgingival samples	All Archaea	SDArch0333aS15	TCCAGGCCCTACGGG	16S rRNA	0.495	0	0	0.19	0	0	(35)
	subgingival samples	All Archaea	SDArch0958aA19	YCCGGCGTTGAMTCCAATT	16S rRNA
	subgingival samples	Thermoplasmata	SDTher0531aS12	CGAGGAGGCTGC	16S rRNA	No matches found			No matches found			(35)
	subgingival samples	Thermoplasmata	SDTher1089aA16	TCAGATCCGGGGACCT	16S rRNA
	skin samples	All Archaea	344 aF	ACGGGGYGCAGCAGGCGCGA	16S rRNA	0.708	0	0	0.286	0	0	(26)
	skin samples	All Archaea	517 uR	GWATTACCGCGGCKGCTG	16S rRNA
TaqMan	stool	All Methanobacteriales	MBT-NF	TCGCAAGACTGAAACTTAAAGGAA	16S rRNA	27.6% (94.3%Methanobacteriales)	0	0	12.7% (85.5%Methanobacteriales)	0	0	(36)
	stool	All Methanobacteriales	MBT-NR	CGGCGTTGAATCCAATTAAAC	16S rRNA
	stool	All Methanobacteriales	MBT-N-probe	AGCACCACAACGCGTGGAGCC	16S rRNA	13.5% (96.6% Methanobacteriales)	0	0	9.3% (86.7% Methanobacteriales)	0	0
	stool	All Archaea	Arc787f	ATTAGATACCCSBGTAGTCC	16S rRNA	0.001	0.089	0	0.76	0	0	(37)
	stool	All Archaea	Arc1059r	GCCATGCACCWCCTCT	16S rRNA
	stool	All Archaea	Arc915probe	AGGAATTGGCGGGGGAGCAC	16S rRNA	0.924	0	0	0.846	0	0
	stool	All Methanobacteriales	MBT857f	CGWAGGGAAGCTGTTAAGT	16S rRNA	14.8% (94.7%Methanobacteriales)	0	0	13.8% (88.6%Methanobacteriales)	0	0	(37)
	stool	All Methanobacteriales	MBT1196	TACCGTCGTCCACTCCTT	16S rRNA
	stool	All Methanobacteriales	MBT929-prob	AGCACCACAACGCGTGGA	16S rRNA	15.9% (96.8%Methanobacteriales)	0	0	9.4% (87.6%Methanobacteriales)	0	0
	stool	All Methanomicrobiales	MMB282F	ATCGRTACGGGTTGTGGG	16S rRNA	3.9% (90.8%Methanomicrobiales)	0	0	4.2% (77.60%Methanomicrobiales)	0	0	(37)
	stool	All Methanomicrobiales	MMB832R	CACCTAACGCRCATHGTTTAC	16S rRNA
	stool	All Methanomicrobiales	MB749-probe	TYCGACAGTGAGGRACGAAAGCTG	16S rRNA	11.6% (93.7%Methanomicrobiales)	0	0	4.5% (89%Methanomicrobiales)	0	0
	stool	All Methanosaetaceae	MST702F	TAATCCTYGARGGACCACCA	16S rRNA	2.5% (80.6%Methanosaetaceae)	0	0	2.2% (69.5%Methanosaetaceae)	0	0	(37)
	stool	All Methanosaetaceae	MST862R	CCTACGGCACCRACMAC	16S rRNA
	stool	All Methanosaetaceae	MST753-probe	ACGGCAAGGGACGAAAGCTAGG	16S rRNA	2.8% (90%Methanosaetaceae)	0	0	2.4% (77.6%Methanosaetaceae)	0	0
	stool	M. smithii	Smit.16S-740F	CCGGGTATCTAATCCGGTTC	16S rRNA	No matches found			No matches found			(38–41)
	stool	M. smithii	Smit.16S-862R	CTCCCAGGGTAGAGGTGAAA	16S rRNA
	stool	M. smithii	Smit.16S FAM	CCGTCAGAATCGTTCCAGTCAG	16S rRNA	0.6% (6.9%Methanobrevibacter)	0	0	0.3% (3.3%Methanobrevibacter)	0	0
	stool	M. stadtmanae	Stadt_16SF	AGGAGCGACAGCAGAATGAT	16S rRNA	0.2% (12.8%Methanosphaera)	0	0	0.2% (11.5%Methanosphaera)	0	0	(1,38,40)
	stool	M. stadtmanae	Stadt_16SR	CAGGACGCTTCACAGTACGA	16S rRNA
	stool	M. stadtmanae	Stadt_16SFAM	TGAGAGGAGGTGCATGGCCG	16S rRNA	73.6% (85.9% Methanosphaera)	0	0	47.1% (82.2% Methanosphaera)	0	0
	stool	M. luminyensis	B10-dir	GTTCGGATTGGGGGCTGTAA	16S rRNA	0.0% (30% Methanomassiliicocales)	0	0	0.0% (20% Methanomassiliicocales)	0	0	(1)
	stool	M. luminyensis	B10-rev	CCCCAATAAGAAACATCCTC	16S rRNA
	stool	M. luminyensis	B10-VIC	TCACCGCTTGATGTTGACAAGCGATT	16S rRNA	0.2% (69.2%Methanomassiliicoccus)	0	0	0.2% (69.2%Methanomassiliicoccus)	0	0
	stool; amniotic fluid	All Archaea	Arch333F	TCCAGGCCCTACGGG	16S rRNA	0.495	0	0	0.19	0	0	(42,43)
	stool; amniotic fluid	All Archaea	Arch958R	YCCGGCGTTGAMTCCAATT	16S rRNA
	stool; amniotic fluid	All Archaea	515F probe	GTGCCAGCMGCCGCGGTAA	16S rRNA	0.97	0.976	0.961	0.571	0.937	0.913
FISH*	skin samples; colonic biopsies – PCR enrichment culture	All Archaea	ARC915	GTGCTCCCCCGCCAATTCCT	16S rRNA	0.924	0	0	0.846	0	0	(5,26)
* all primer pairs coverage have been tested with SILVA TestPrime 1.0 using the SILVA database SSU r128
** FISH and TaqMan probes coverage have been tested with SILVA TestProbe 3.0 using SILVA database SSU r128
Functional genes
Diversity (cloning, NGS)	Samples	Organisms	Primers name	Primers 5’-3’	Target gene	Reference
Cloning	stool	All Methanogenes	MM_01_pSTC	TAYATGTCIGGYGGTGTHGG	mcrA	(6,7)
Cloning	stool	All Methanogenes	MM_02	ACRTTCATIGCRTAGTTIGG	mcrA
Cloning	subgingival plaques	All Methanogens	ME1	GCMATGCARATHGGWATGTC	mcrA	(25)
Cloning	subgingival plaques	All Methanogens	LuR	TTCATTGCRTAGTTWGGRTAGTT	mcrA
Cloning	subgingival plaques; stool	All Methanogens	LuF	GGTGGTGTMGGATTCACACARTAYGCWACAGC	mcrA	(25)
Cloning	subgingival plaques; stool	All Methanogens	LuR	TTCATTGCRTAGTTWGGRTAGTT	mcrA
Cloning	colonic biopsies	All Methanogens	ME1f	GCMATGCARATHGGWATGTC	mcrA	(44)
Cloning	colonic biopsies	All Methanogens	MCRr	ACRTTCATNGCRTARTT	mcrA
Cloning	colonic biopsies	All Methanogens	ME2f	TCATKGCRTAGTTDGGRTAGT	mcrA	(44)
Cloning	colonic biopsies	All Methanogens	MCRrb	TCATKGCRTAGTTDGGRTAGT	mcrA
Cloning	skin samples	Thaumarchaeota	amoA104F-1d	GCAGGAGACTACATMTTCTA	amoA	(26)
Cloning	skin samples	Thaumarchaeota	amoA616R	GCCATCCATCTGTATGTCCA	amoA
qPCR
SYBR	stool	Methanogenes	Met630FM	GGATTAGATACCCSGGTA	mcrA	(45,46)
	stool	Methanogenes	Met803R	GTCACCGCTACACATGGAG	mcrA
	stool	Methanogens	mlas	GGTGGTGTMGGDTTCACMCARTA	mcrA	(47)
	stool	Methanogens	mcrA-rev	CGTTCATBGCGTAGTTVGGRTAGT	mcrA
	stool	M. stadtmanae	MSS 122F	CTAACATCAAAGTAGCTCC	mtaB1	(47)
	stool	M. stadtmanae	MSS 414R	TCCTCTAAGACCGTTT	mtaB1
	stool	M. smithii	forward	AAGGGATTTGCACCCAACAC	rpoB	(48)
	stool	M. smithii	reverse	GACCACAGTTAGGACCCTCTGG	rpoB
	colonic biopsies	All Methanogenes	ME1	GCMATGCARATHGGWATGTC	mcrA	(44)
	colonic biopsies	All Methanogenes	ME2	TCATKGCRTAGTTDGGRTAGT	mcrA
	plaque samples; stool	All Methanogenes	LuF; McrA_MLf	GGTGGTGTMGGATTCACACARTAYGCWACAGC	mcrA	(4,24,25,34,49)
	plaque samples; stool	All Methanogenes	LuR; McrA_MLr	TTCATTGCRTAGTTWGGRTAGTT	mcrA
	stool	All Methanogenes	qmcrA-F	TTCGGTGGATCDCARAGRGC	mcrA	(50)
	stool	All Methanogenes	qmcra-R	GBARGTCGWAWCCGTAGAATCC	mcrA
TaqMan	stool	M. smithii	Mnif 202F	GAAAGCGGAGGTCCTGAA	NifH	(47)
	stool	M. smithii	Mnif 353R	ACTGAAAAACCTCCGCAAAC	NifH
	stool	M. smithii	Mnif Probe	CCGGACGTGGTGTAACAGTAGCTA	NifH
	subgingival plaque samples	M. oralis	M. oralis-cnp602F	GCTGGTGTAATCGAACCTAAACG	cnp60	(51)
	subgingival plaque samples	M. oralis	M. oralis-cnp602R	CACCCATACCCGGATCCATA	cnp60
	subgingival plaque samples	M. oralis	M. oralis-cnp602P probe	AGCAGTGCACCTGCTGATATGGAAGG	cnp60
References
1.	Dridi B, Henry M, Richet H, Raoult D, Drancourt M. 2012. Age-related prevalence of Methanomassiliicoccus luminyensis in the human gut microbiome. Apmis 120:773–777.
2.	Rieu-Lesme F, Delbès C, Sollelis L. 2005. Recovery of Partial 16S rDNA Sequences Suggests the Presence of Crenarchaeota in the Human Digestive Ecosystem. Current Microbiology 51:317–321.
3.	Eckburg PB, Bik EM, Bernstein CN, Purdom E, Dethlefsen L, Sargent M, Gill SR, Nelson KE, Relman DA. 2005. Diversity of the human intestinal microbial flora. Science (New York, NY) 308:1635–8.
4.	Hansen EE, Lozupone CA, Rey FE, Wu M, Guruge JL, Narra A, Goodfellow J, Zaneveld JR, McDonald DT, Goodrich JA, Heath AC, Knight R, Gordon JI. 2011. Pan-genome of the dominant human gut-associated archaeon, Methanobrevibacter smithii, studied in twins. Proceedings of the National Academy of Sciences 108:4599–4606.
5.	Oxley AP a, Lanfranconi MP, Würdemann D, Ott S, Schreiber S, McGenity TJ, Timmis KN, Nogales B. 2010. Halophilic archaea in the human intestinal mucosa. Environmental microbiology 12:2398–410.
6.	Mihajlovski A, Alric M, Brugère JF. 2008. A putative new order of methanogenic Archaea inhabiting the human gut, as revealed by molecular analyses of the mcrA gene. Research in Microbiology 159:516–521.
7.	Mihajlovski A, Doré J, Levenez F, Alric M, Brugère J-F. 2010. Molecular evaluation of the human gut methanogenic archaeal microbiota reveals an age-associated increase of the diversity. Environmental Microbiology Reports 2:272–280.
8.	Nam Y-D, Chang H-W, Kim K-H, Roh SW, Kim M-S, Jung M-J, Lee S-W, Kim J-Y, Yoon J-H, Bae J-W. 2008. Bacterial, archaeal, and eukaryal diversity in the intestines of Korean people. The Journal of Microbiology 46:491–501.
9.	Hoffmann C, Dollive S, Grunberg S, Chen J, Li H, Wu GD, Lewis JD, Bushman FD. 2013. Archaea and Fungi of the Human Gut Microbiome: Correlations with Diet and Bacterial Residents. PLoS ONE 8:e66019.
10.	Ursell LK, Gunawardana M, Chang S, Mullen M, Moss JA, Herold BC, Keller MJ, McDonald D, González A, Knight R, Baum MM. 2014. Comparison of the vaginal microbial communities in women with recurrent genital HSV receiving acyclovir intravaginal rings. Antiviral research 102:87–94.
11.	Wagner Mackenzie B, Waite DW, Taylor MW. 2015. Evaluating variation in human gut microbiota profiles due to DNA extraction method and inter-subject differences. Frontiers in Microbiology 6:1–11.
12.	Haro C, Rangel-Zúñiga OA, Alcalá-Díaz JF, Gómez-Delgado F, Pérez-Martínez P, Delgado-Lista J, Quintana-Navarro GM, Landa BB, Navas-Cortés JA, Tena-Sempere M, Clemente JC, López-Miranda J, Pérez-Jiménez F, Camargo A. 2016. Intestinal Microbiota Is Influenced by Gender and Body Mass Index. PLOS ONE 11:e0154090.
13.	Urban J, Fergus DJ, Savage AM, Ehlers M, Menninger HL, Dunn RR, Horvath JE. 2016. The effect of habitual and experimental antiperspirant and deodorant product use on the armpit microbiome. PeerJ 4:e1605.
14.	Jangi S, Gandhi R, Cox LM, Li N, von Glehn F, Yan R, Patel B, Mazzola MA, Liu S, Glanz BL, Cook S, Tankou S, Stuart F, Melo K, Nejad P, Smith K, Topçuolu BD, Holden J, Kivisäkk P, Chitnis T, De Jager PL, Quintana FJ, Gerber GK, Bry L, Weiner HL. 2016. Alterations of the human gut microbiome in multiple sclerosis. Nature Communications 7:12015.
15.	Lepp PW, Brinig MM, Ouverney CC, Palm K, Armitage GC, Relman DA. 2004. Methanogenic Archaea and human periodontal disease. Proceedings of the National Academy of Sciences of the United States of America 101:6176–81.
16.	Vickerman MM, Brossard KA, Funk DB, Jesionowski AM, Gill SR. 2007. Phylogenetic analysis of bacterial and archaeal species in symptomatic and asymptomatic endodontic infections. Journal of Medical Microbiology 56:110–118.
17.	Yamabe K, Maeda H, Kokeguchi S, Tanimoto I, Sonoi N, Asakawa S, Takashiba S. 2008. Distribution of Archaea in Japanese patients with periodontitis and humoral immune response to the components. FEMS microbiology letters 287:69–75.
18.	Jiang YT, Xia WW, Li CL, Jiang W, Liang JP. 2009. Preliminary study of the presence and association of bacteria and archaea in teeth with apical periodontitis. International Endodontic Journal 42:1096–1103.
19.	Li CL, Liu DL, Jiang YT, Zhou YB, Zhang MZ, Jiang W, Liu B, Liang JP. 2009. Prevalence and molecular diversity of Archaea in subgingival pockets of periodontitis patients. Oral microbiology and immunology 24:343–6.
20.	Kulik EM, Sandmeier H, Hinni K. 2001. Identi ¢ cation of archaeal rDNA from subgingival dental plaque by PCR ampli ¢ cation and sequence analysis. Database 196:0–4.
21.	Faveri M, Gonçalves LFH, Feres M, Figueiredo LC, Gouveia L a., Shibli J a., Mayer MP a. 2011. Prevalence and microbiological diversity of Archaea in peri-implantitis subjects by 16S ribosomal RNA clonal analysis. Journal of Periodontal Research 46:338–344.
22.	Matarazzo F, Ribeiro AC, Feres M, Faveri M, Mayer MPA. 2011. Diversity and quantitative analysis of Archaea in aggressive periodontitis and periodontally healthy subjects. Journal of Clinical Periodontology 38:621–627.
23.	Lira E a G, Ramiro FS, Chiarelli FM, Dias RR, Feres M, Figueiredo LC, Faveri M. 2013. Reduction in prevalence of Archaea after periodontal therapy in subjects with generalized aggressive periodontitis. Australian Dental Journal 58:442–447.
24.	Horz HP, Seyfarth I, Conrads G. 2012. McrA and 16S rRNA gene analysis suggests a novel lineage of Archaea phylogenetically affiliated with Thermoplasmatales in human subgingival plaque. Anaerobe 18:373–377.
25.	Vianna ME, Conrads G, Gomes BPFA, Horz HP. 2009. T-RFLP-based mcrA gene analysis of methanogenic archaea in association with oral infections and evidence of a novel Methanobrevibacter phylotype. Oral Microbiology and Immunology 24:417–422.
26.	Probst AJ, Auerbach AK, Moissl-Eichinger C. 2013. Archaea on Human Skin. PLoS ONE 8:e65388.
27.	Stewart JA, Chadwick VS, Murray A. 2006. Carriage, quantification, and predominance of methanogens and sulfate-reducing bacteria in faecal samples. Letters in Applied Microbiology 43:58–63.
28.	Schwiertz A, Taras D, Schäfer K, Beijer S, Bos N a, Donus C, Hardt PD. 2010. Microbiota and SCFA in lean and overweight healthy subjects. Obesity (Silver Spring, Md) 18:190–195.
29.	Vanderhaeghen S, Lacroix C, Schwab C. 2015. Methanogen communities in stools of humans of different age and health status and co-occurrence with bacteria. FEMS Microbiology Letters 362:fnv092.
30.	Abell GCJ, Conlon M a., McOrist AL. 2006. Methanogenic archaea in adult human faecal samples are inversely related to butyrate concentration. Microbial Ecology in Health and Disease 18:154–160.
31.	Ignacio A, Fernandes MR, Rodrigues VAA, Groppo FC, Cardoso AL, Avila-Campos MJ, Nakano V. 2015. Correlation between body mass index and fecal microbiota from children. Clinical microbiology and infection : the official publication of the European Society of Clinical Microbiology and Infectious Diseases.
32.	Salonen A, Nikkilä J, Jalanka-Tuovinen J, Immonen O, Rajilić-Stojanović M, Kekkonen RA, Palva A, de Vos WM. 2010. Comparative analysis of fecal DNA extraction methods with phylogenetic microarray: Effective recovery of bacterial and archaeal DNA using mechanical cell lysis. Journal of Microbiological Methods 81:127–134.
33.	Ghoshal U, Shukla R, Srivastava D, Ghoshal UC. 2016. Irritable Bowel Syndrome, Particularly the Constipation-Predominant Form, Involves an Increase in Methanobrevibacter smithii, Which Is Associated with Higher Methane Production. Gut and liver 10:932–938.
34.	Vianna ME, Conrads G, Gomes BPFA, Horz HP. 2006. Identification and quantification of archaea involved in primary endodontic infections. Journal of clinical microbiology 44:1274–82.
35.	Li CL, Jiang YT, Liu DL, Qian J, Liang JP, Shu R. 2014. Prevalence and quantification of the uncommon Archaea phylotype Thermoplasmata in chronic periodontitis. Archives of Oral Biology 59:822–828.
36.	Lee HS, Lee JC, Lee IK, Moon HB, Chang YS, Jacobs DR, Lee DH. 2011. Associations among organochlorine pesticides, methanobacteriales, and obesity in Korean women. PLoS ONE 6:4–9.
37.	Zhang H, DiBaise JK, Zuccolo A, Kudrna D, Braidotti M, Yu Y, Parameswaran P, Crowell MD, Wing R, Rittmann BE, Krajmalnik-Brown R. 2009. Human gut microbiota in obesity and after gastric bypass. Proc Natl Acad Sci U S A 106:2365–2370.
38.	Dridi B, Henry M, El Khéchine A, Raoult D, Drancourt M. 2009. High prevalence of Methanobrevibacter smithii and Methanosphaera stadtmanae detected in the human gut using an improved DNA detection protocol. PloS one 4:e7063.
39.	Armougom F, Henry M, Vialettes B, Raccah D, Raoult D. 2009. Monitoring Bacterial Community of Human Gut Microbiota Reveals an Increase in Lactobacillus in Obese Patients and Methanogens in Anorexic Patients. PLoS ONE 4:e7125.
40.	Mbakwa CA, Penders J, Savelkoul PH, Thijs C, Dagnelie PC, Mommers M, Arts ICW. 2015. Gut colonization with methanobrevibacter smithii is associated with childhood weight development. Obesity 23:n/a-n/a.
41.	Million M, Maraninchi M, Henry M, Armougom F, Richet H, Carrieri P, Valero R, Raccah D, Vialettes B, Raoult D. 2012. Obesity-associated gut microbiota is enriched in Lactobacillus reuteri and depleted in Bifidobacterium animalis and Methanobrevibacter smithii. International Journal of Obesity 36:817–825.
42.	DiGiulio DB, Romero R, Kusanovic JP, Gómez R, Kim CJ, Seok KS, Gotsch F, Mazaki-Tovi S, Vaisbuch E, Sanders K, Bik EM, Chaiworapongsa T, Oyarzún E, Relman DA. 2010. Prevalence and diversity of microbes in the amniotic fluid, the fetal inflammatory response, and pregnancy outcome in women with preterm pre-labor rupture of membranes. American journal of reproductive immunology (New York, NY : 1989)…
43.	Palmer C, Bik EM, DiGiulio DB, Relman DA, Brown PO. 2007. Development of the Human Infant Intestinal Microbiota. PLoS Biology 5:e177.
44.	Nava GM, Carbonero F, Ou J, Benefiel AC, O’Keefe SJ, Gaskins HR. 2012. Hydrogenotrophic microbiota distinguish native Africans from African and European Americans. Environmental Microbiology Reports 4:307–315.
45.	La-ongkham O, Nakphaichit M, Leelavatcharamas V, Keawsompong S, Nitisinprasert S. 2015. Distinct gut microbiota of healthy children from two different geographic regions of Thailand. Archives of Microbiology 197:561–573.
46.	Walker AW, Ince J, Duncan SH, Webster LM, Holtrop G, Ze X, Brown D, Stares MD, Scott P, Bergerat A, Louis P, McIntosh F, Johnstone AM, Lobley GE, Parkhill J, Flint HJ. 2011. Dominant and diet-responsive groups of bacteria within the human colonic microbiota. The ISME Journal 5:220–230.
47.	Lecours PB, Marsolais D, Cormier Y, Berberi M, Haché C, Bourdages R, Duchaine C. 2014. Increased prevalence of methanosphaera stadtmanae in inflammatory bowel diseases. PLoS ONE 9:1–7.
48.	Kim G, Deepinder F, Morales W, Hwang L, Weitsman S, Chang C, Gunsalus R, Pimentel M. 2012. Methanobrevibacter smithii is the predominant methanogen in patients with constipation-predominant IBS and methane on breath. Digestive Diseases and Sciences 57:3213–3218.
49.	Vianna ME, Holtgraewe S, Seyfarth I, Conrads G, Horz HP. 2008. Quantitative Analysis of Three Hydrogenotrophic Microbial Groups, Methanogenic Archaea, Sulfate-Reducing Bacteria, and Acetogenic Bacteria, within Plaque Biofilms Associated with Human Periodontal Disease. Journal of Bacteriology 190:3779–3785.
50.	Miragoli F, Federici S, Ferrari S, Minuti A, Rebecchi A, Bruzzese E, Buccigrossi V, Guarino A, Callegari ML. 2017. Impact of cystic fibrosis disease on archaea and bacteria composition of gut microbiota. FEMS microbiology ecology 93.
51.	Bringuier A, Khelaifia S, Richet H, Aboudharam G, Drancourt M. 2013. Real-time PCR quantification of Methanobrevibacter oralis in periodontitis. Journal of clinical microbiology 51:993–4.
